# Supplementary material for: Observation of mirror-odd and mirror-even spin texture in ultrathin epitaxially strained RuO2 films
Source: Sci Adv. 2026 Jul 29;12(31):eaec2917. doi: 10.1126/sciadv.aec2917 (PMC13418741; doi:10.1126/sciadv.aec2917)
Supplement: Supplementary file 2 — Files S1 and S2 [file sciadv.aec2917_files_s1_and_s2.zip]

Archive with 2 entries (2 files):
- aec2917_file_s1.cif
- aec2917_file_s2.cif
