# Supplementary material for: Observation of mirror-odd and mirror-even spin texture in ultrathin epitaxially strained RuO2 films
Source: Sci Adv. 2026 Jul 29;12(31):eaec2917. doi: 10.1126/sciadv.aec2917 (PMC13418741; doi:10.1126/sciadv.aec2917)
Supplement: Supplementary file 2 — Files S1 and S2 [file sciadv.aec2917_files_s1_and_s2.zip › aec2917_file_s2.cif]

data_image0
_chemical_formula_structural       Ru8Ti15Ru14Ti15Ru6O116
_chemical_formula_sum              "Ru28 Ti30 O116"
_cell_length_a       2.9591
_cell_length_b       6.49633
_cell_length_c       127.898
_cell_angle_alpha    90
_cell_angle_beta     90
_cell_angle_gamma    90

_space_group_name_H-M_alt    "P 1"
_space_group_IT_number       1

loop_
  _space_group_symop_operation_xyz
  'x, y, z'

loop_
  _atom_site_type_symbol
  _atom_site_label
  _atom_site_symmetry_multiplicity
  _atom_site_fract_x
  _atom_site_fract_y
  _atom_site_fract_z
  _atom_site_occupancy
  Ru  Ru1       1.0  0.50000  0.50000  0.14378  1.0000
  Ru  Ru2       1.0  0.50000  0.50000  0.85622  1.0000
  Ru  Ru3       1.0  0.50000  0.50000  0.19414  1.0000
  Ru  Ru4       1.0  0.50000  0.50000  0.80586  1.0000
  Ru  Ru5       1.0  0.50000  0.50000  0.24508  1.0000
  Ru  Ru6       1.0  0.50000  0.50000  0.75492  1.0000
  Ru  Ru7       1.0  0.50000  0.50000  0.29593  1.0000
  Ru  Ru8       1.0  0.50000  0.50000  0.70407  1.0000
  Ti  Ti1       1.0  0.50000  0.50000  0.34713  1.0000
  Ti  Ti2       1.0  0.50000  0.50000  0.65287  1.0000
  Ti  Ti3       1.0  0.50000  0.50000  0.39815  1.0000
  Ti  Ti4       1.0  0.50000  0.50000  0.60185  1.0000
  Ti  Ti5       1.0  0.50000  0.50000  0.44914  1.0000
  Ti  Ti6       1.0  0.50000  0.50000  0.55086  1.0000
  Ti  Ti7       1.0  0.50000  0.50000  0.50000  1.0000
  Ti  Ti8       1.0  0.50000  0.00000  0.52542  1.0000
  Ti  Ti9       1.0  0.50000  0.00000  0.47458  1.0000
  Ti  Ti10      1.0  0.50000  0.00000  0.57641  1.0000
  Ti  Ti11      1.0  0.50000  0.00000  0.42359  1.0000
  Ti  Ti12      1.0  0.50000  0.00000  0.62749  1.0000
  Ti  Ti13      1.0  0.50000  0.00000  0.37251  1.0000
  Ti  Ti14      1.0  0.50000  0.00000  0.67858  1.0000
  Ti  Ti15      1.0  0.50000  0.00000  0.32142  1.0000
  Ru  Ru9       1.0  0.50000  0.00000  0.72990  1.0000
  Ru  Ru10      1.0  0.50000  0.00000  0.27010  1.0000
  Ru  Ru11      1.0  0.50000  0.00000  0.78107  1.0000
  Ru  Ru12      1.0  0.50000  0.00000  0.21893  1.0000
  Ru  Ru13      1.0  0.50000  0.00000  0.83246  1.0000
  Ru  Ru14      1.0  0.50000  0.00000  0.16754  1.0000
  Ru  Ru15      1.0  0.00000  0.00000  0.14158  1.0000
  Ru  Ru16      1.0  0.00000  0.00000  0.85842  1.0000
  Ru  Ru17      1.0  0.00000  0.00000  0.19331  1.0000
  Ru  Ru18      1.0  0.00000  0.00000  0.80669  1.0000
  Ru  Ru19      1.0  0.00000  0.00000  0.24453  1.0000
  Ru  Ru20      1.0  0.00000  0.00000  0.75547  1.0000
  Ru  Ru21      1.0  0.00000  0.00000  0.29560  1.0000
  Ru  Ru22      1.0  0.00000  0.00000  0.70440  1.0000
  Ti  Ti16      1.0  0.00000  0.00000  0.34698  1.0000
  Ti  Ti17      1.0  0.00000  0.00000  0.65302  1.0000
  Ti  Ti18      1.0  0.00000  0.00000  0.39807  1.0000
  Ti  Ti19      1.0  0.00000  0.00000  0.60193  1.0000
  Ti  Ti20      1.0  0.00000  0.00000  0.44910  1.0000
  Ti  Ti21      1.0  0.00000  0.00000  0.55090  1.0000
  Ti  Ti22      1.0  0.00000  0.00000  0.50000  1.0000
  Ti  Ti23      1.0  0.00000  0.50000  0.52541  1.0000
  Ti  Ti24      1.0  0.00000  0.50000  0.47459  1.0000
  Ti  Ti25      1.0  0.00000  0.50000  0.57635  1.0000
  Ti  Ti26      1.0  0.00000  0.50000  0.42365  1.0000
  Ti  Ti27      1.0  0.00000  0.50000  0.62738  1.0000
  Ti  Ti28      1.0  0.00000  0.50000  0.37262  1.0000
  Ti  Ti29      1.0  0.00000  0.50000  0.67840  1.0000
  Ti  Ti30      1.0  0.00000  0.50000  0.32160  1.0000
  Ru  Ru23      1.0  0.00000  0.50000  0.72940  1.0000
  Ru  Ru24      1.0  0.00000  0.50000  0.27060  1.0000
  Ru  Ru25      1.0  0.00000  0.50000  0.78044  1.0000
  Ru  Ru26      1.0  0.00000  0.50000  0.21956  1.0000
  Ru  Ru27      1.0  0.00000  0.50000  0.83125  1.0000
  Ru  Ru28      1.0  0.00000  0.50000  0.16875  1.0000
  O   O1        1.0  0.50000  0.00000  0.13246  1.0000
  O   O2        1.0  0.50000  0.00000  0.86754  1.0000
  O   O3        1.0  0.50000  0.00000  0.18300  1.0000
  O   O4        1.0  0.50000  0.00000  0.81700  1.0000
  O   O5        1.0  0.50000  0.00000  0.23428  1.0000
  O   O6        1.0  0.50000  0.00000  0.76572  1.0000
  O   O7        1.0  0.50000  0.00000  0.28533  1.0000
  O   O8        1.0  0.50000  0.00000  0.71467  1.0000
  O   O9        1.0  0.50000  0.00000  0.33704  1.0000
  O   O10       1.0  0.50000  0.00000  0.66296  1.0000
  O   O11       1.0  0.50000  0.00000  0.38810  1.0000
  O   O12       1.0  0.50000  0.00000  0.61190  1.0000
  O   O13       1.0  0.50000  0.00000  0.43913  1.0000
  O   O14       1.0  0.50000  0.00000  0.56087  1.0000
  O   O15       1.0  0.50000  0.00000  0.49006  1.0000
  O   O16       1.0  0.50000  0.00000  0.50994  1.0000
  O   O17       1.0  0.50000  0.00000  0.54092  1.0000
  O   O18       1.0  0.50000  0.00000  0.45908  1.0000
  O   O19       1.0  0.50000  0.00000  0.59193  1.0000
  O   O20       1.0  0.50000  0.00000  0.40807  1.0000
  O   O21       1.0  0.50000  0.00000  0.64298  1.0000
  O   O22       1.0  0.50000  0.00000  0.35702  1.0000
  O   O23       1.0  0.50000  0.00000  0.69410  1.0000
  O   O24       1.0  0.50000  0.00000  0.30590  1.0000
  O   O25       1.0  0.50000  0.00000  0.74513  1.0000
  O   O26       1.0  0.50000  0.00000  0.25487  1.0000
  O   O27       1.0  0.50000  0.00000  0.79635  1.0000
  O   O28       1.0  0.50000  0.00000  0.20365  1.0000
  O   O29       1.0  0.50000  0.00000  0.84758  1.0000
  O   O30       1.0  0.50000  0.00000  0.15242  1.0000
  O   O31       1.0  0.50000  0.50000  0.17878  1.0000
  O   O32       1.0  0.50000  0.50000  0.82122  1.0000
  O   O33       1.0  0.50000  0.50000  0.22976  1.0000
  O   O34       1.0  0.50000  0.50000  0.77024  1.0000
  O   O35       1.0  0.50000  0.50000  0.28075  1.0000
  O   O36       1.0  0.50000  0.50000  0.71925  1.0000
  O   O37       1.0  0.50000  0.50000  0.33149  1.0000
  O   O38       1.0  0.50000  0.50000  0.66851  1.0000
  O   O39       1.0  0.50000  0.50000  0.38256  1.0000
  O   O40       1.0  0.50000  0.50000  0.61744  1.0000
  O   O41       1.0  0.50000  0.50000  0.43360  1.0000
  O   O42       1.0  0.50000  0.50000  0.56640  1.0000
  O   O43       1.0  0.50000  0.50000  0.48453  1.0000
  O   O44       1.0  0.50000  0.50000  0.51547  1.0000
  O   O45       1.0  0.50000  0.50000  0.53538  1.0000
  O   O46       1.0  0.50000  0.50000  0.46462  1.0000
  O   O47       1.0  0.50000  0.50000  0.58635  1.0000
  O   O48       1.0  0.50000  0.50000  0.41365  1.0000
  O   O49       1.0  0.50000  0.50000  0.63741  1.0000
  O   O50       1.0  0.50000  0.50000  0.36259  1.0000
  O   O51       1.0  0.50000  0.50000  0.68847  1.0000
  O   O52       1.0  0.50000  0.50000  0.31153  1.0000
  O   O53       1.0  0.50000  0.50000  0.73968  1.0000
  O   O54       1.0  0.50000  0.50000  0.26032  1.0000
  O   O55       1.0  0.50000  0.50000  0.79071  1.0000
  O   O56       1.0  0.50000  0.50000  0.20929  1.0000
  O   O57       1.0  0.50000  0.50000  0.84157  1.0000
  O   O58       1.0  0.50000  0.50000  0.15843  1.0000
  O   O59       1.0  0.00000  0.30554  0.14210  1.0000
  O   O60       1.0  0.00000  0.69446  0.85790  1.0000
  O   O61       1.0  0.00000  0.30554  0.85790  1.0000
  O   O62       1.0  0.00000  0.69446  0.14210  1.0000
  O   O63       1.0  0.00000  0.29940  0.24490  1.0000
  O   O64       1.0  0.00000  0.70060  0.75510  1.0000
  O   O65       1.0  0.00000  0.29940  0.75510  1.0000
  O   O66       1.0  0.00000  0.70060  0.24490  1.0000
  O   O67       1.0  0.00000  0.30461  0.34709  1.0000
  O   O68       1.0  0.00000  0.69539  0.65291  1.0000
  O   O69       1.0  0.00000  0.30461  0.65291  1.0000
  O   O70       1.0  0.00000  0.69539  0.34709  1.0000
  O   O71       1.0  0.00000  0.30449  0.44915  1.0000
  O   O72       1.0  0.00000  0.69551  0.55085  1.0000
  O   O73       1.0  0.00000  0.30449  0.55085  1.0000
  O   O74       1.0  0.00000  0.69551  0.44915  1.0000
  O   O75       1.0  0.00000  0.30441  0.50000  1.0000
  O   O76       1.0  0.00000  0.69559  0.50000  1.0000
  O   O77       1.0  0.00000  0.30461  0.60186  1.0000
  O   O78       1.0  0.00000  0.69539  0.39814  1.0000
  O   O79       1.0  0.00000  0.30461  0.39814  1.0000
  O   O80       1.0  0.00000  0.69539  0.60186  1.0000
  O   O81       1.0  0.00000  0.29975  0.70409  1.0000
  O   O82       1.0  0.00000  0.70025  0.29591  1.0000
  O   O83       1.0  0.00000  0.29975  0.29591  1.0000
  O   O84       1.0  0.00000  0.70025  0.70409  1.0000
  O   O85       1.0  0.00000  0.29937  0.80618  1.0000
  O   O86       1.0  0.00000  0.70063  0.19382  1.0000
  O   O87       1.0  0.00000  0.29937  0.19382  1.0000
  O   O88       1.0  0.00000  0.70063  0.80618  1.0000
  O   O89       1.0  0.00000  0.19992  0.16798  1.0000
  O   O90       1.0  0.00000  0.80008  0.83202  1.0000
  O   O91       1.0  0.00000  0.19992  0.83202  1.0000
  O   O92       1.0  0.00000  0.80008  0.16798  1.0000
  O   O93       1.0  0.00000  0.20034  0.27027  1.0000
  O   O94       1.0  0.00000  0.79966  0.72973  1.0000
  O   O95       1.0  0.00000  0.20034  0.72973  1.0000
  O   O96       1.0  0.00000  0.79966  0.27027  1.0000
  O   O97       1.0  0.00000  0.19557  0.37260  1.0000
  O   O98       1.0  0.00000  0.80443  0.62740  1.0000
  O   O99       1.0  0.00000  0.19557  0.62740  1.0000
  O   O100      1.0  0.00000  0.80443  0.37260  1.0000
  O   O101      1.0  0.00000  0.19562  0.47461  1.0000
  O   O102      1.0  0.00000  0.80438  0.52539  1.0000
  O   O103      1.0  0.00000  0.19562  0.52539  1.0000
  O   O104      1.0  0.00000  0.80438  0.47461  1.0000
  O   O105      1.0  0.00000  0.19555  0.57635  1.0000
  O   O106      1.0  0.00000  0.80445  0.42365  1.0000
  O   O107      1.0  0.00000  0.19555  0.42365  1.0000
  O   O108      1.0  0.00000  0.80445  0.57635  1.0000
  O   O109      1.0  0.00000  0.19529  0.67861  1.0000
  O   O110      1.0  0.00000  0.80471  0.32139  1.0000
  O   O111      1.0  0.00000  0.19529  0.32139  1.0000
  O   O112      1.0  0.00000  0.80471  0.67861  1.0000
  O   O113      1.0  0.00000  0.20042  0.78086  1.0000
  O   O114      1.0  0.00000  0.79958  0.21914  1.0000
  O   O115      1.0  0.00000  0.20042  0.21914  1.0000
  O   O116      1.0  0.00000  0.79958  0.78086  1.0000
